# Supplementary material for: A Single-Cell Omics Network Model of Cell Crosstalk during the Formation of Primordial Follicles
Source: Cells. 2022 Jan 20;11(3):332. doi: 10.3390/cells11030332 (PMC8834074; doi:10.3390/cells11030332)
Supplement: Supplementary file 1 [file cells-11-00332-s001.zip]

Archive with 1 entries (1 files):
- cells-1535038-supplementary.pdf
